# Supplementary material for: Characterization inference based on joint-optimization of multi-layer semantics and deep fusion matching network
Source: PeerJ Comput Sci. 2022 Apr 12;8:e908. doi: 10.7717/peerj-cs.908 (PMC9044352; doi:10.7717/peerj-cs.908)
Supplement: Supplemental Information 1 [file peerj-cs-08-908-s001.zip]

Archive with 19 entries (14 files):
- JointOpt/
- JointOpt/data/
- JointOpt/data/download.py
- JointOpt/data/preprocess_data.py
- JointOpt/library/
- JointOpt/library/lib.py
- JointOpt/library/optimization.py
- JointOpt/library/util.py
- JointOpt/library/__init__.py
- JointOpt/library/__pycache__/
- JointOpt/library/__pycache__/lib.cpython-36.pyc
- JointOpt/library/__pycache__/optimization.cpython-36.pyc
- JointOpt/library/__pycache__/util.cpython-36.pyc
- JointOpt/library/__pycache__/__init__.cpython-36.pyc
- JointOpt/scripts/
- JointOpt/scripts/build.py
- JointOpt/scripts/data_iterator.py
- JointOpt/scripts/main.py
- JointOpt/scripts/train.py
