# Supplementary material for: Characterization inference based on joint-optimization of multi-layer semantics and deep fusion matching network
Source: PeerJ Comput Sci. 2022 Apr 12;8:e908. doi: 10.7717/peerj-cs.908 (PMC9044352; doi:10.7717/peerj-cs.908)
Supplement: Supplemental Information 1 [file peerj-cs-08-908-s001.zip › JointOpt/library/lib.py]

# -*- coding: utf-8 -*
import re
import os

import theano
import theano.tensor as tensor
from theano import config
from theano.tensor.signal import pool
from theano.tensor.nnet import conv

import numpy
import math

import copy

def _p(pp, name):
    return '%s_%s' % (pp, name)

def ReLU(x):
    return tensor.nnet.relu(x)

def Sigmoid(x):
    return tensor.nnet.sigmoid(x)

def Tanh(x):
    return tensor.tanh(x)

def Iden(x):
    return x
	
def rand_weight(dim_in, dim_out):
    W_bound = numpy.sqrt(6. / (dim_in + dim_out))
    W = numpy.random.uniform(low = -W_bound, high = W_bound, size = (dim_in, dim_out)).astype(config.floatX)
    return W

def norm_weight(nin, nout=None, scale=0.01, ortho=True):
    
    if nout is None:
        nout = nin
    if nout == nin and ortho:
        W = ortho_weight(nin)
    else:
        W = scale * numpy.random.randn(nin, nout)
    return W.astype(config.floatX)
	
def ortho_weight(ndim):
    
    W = numpy.random.randn(ndim, ndim)
    u, s, v = numpy.linalg.svd(W)
    return u.astype(config.floatX)

def numpy_floatX(data):
    return numpy.asarray(data, dtype=config.floatX)

def reverse(tensor):   
    return tensor[::-1]

class MLP_layer:
   
    def __init__(self, prefix = "MLP", dim_in = None, dim_out = None):
        self.prefix = prefix
        self.dim_in = dim_in
        self.dim_out = dim_out

    def init_params(self, options, params):
        if self.dim_in == None:
            self.dim_in = options.MLP_in
        if self.dim_out == None:
            self.dim_out = options.MLP_out

        W = norm_weight(self.dim_in, self.dim_out)
        params[_p(self.prefix, "W")] = W

        b = numpy.zeros(self.dim_out, dtype = config.floatX)
        params[_p(self.prefix, "b")] = b
		
    def build(self, tparams, state_below, options):
        return tensor.dot(state_below, tparams[_p(self.prefix, "W")]) + tparams[_p(self.prefix, "b")]

class LSTM_layer:
   
    def __init__(self, prefix = "lstm", dim_in = None, dim_out = None):
        self.prefix = prefix
        self.dim_in = dim_in
        self.dim_out = dim_out
		
    def init_params(self, options, params):
        if self.dim_in == None:
            self.dim_in = options.dim_emb
        if self.dim_out == None:
            self.dim_out = options.dim_lstm
        W = numpy.concatenate([norm_weight(self.dim_in, self.dim_out),
							   norm_weight(self.dim_in, self.dim_out),
							   norm_weight(self.dim_in, self.dim_out),
							   norm_weight(self.dim_in, self.dim_out)],
							   axis = 1)
        params[_p(self.prefix, "W")] = W

        U = numpy.concatenate([ortho_weight(self.dim_out),
							   ortho_weight(self.dim_out),
							   ortho_weight(self.dim_out),
							   ortho_weight(self.dim_out)],
							   axis = 1)
        params[_p(self.prefix, "U")] = U

        b = numpy.zeros((4 * self.dim_out,), dtype=config.floatX)
        params[_p(self.prefix, "b")] = b

        return params

    def build(self, tparams, state_below, options, mask=None):
        nsteps = state_below.shape[0]     
        if state_below.ndim == 3:
            n_samples = state_below.shape[1]
        else:
            n_samples = 1

        assert mask is not None

        def _slice(_x, n, dim):
            if _x.ndim == 3:
                return _x[:, :, n * dim:(n + 1) * dim]
            return _x[:, n * dim:(n + 1) * dim]
		
        def _step(m_, x_, h_, c_):     
            preact = tensor.dot(h_, tparams[_p(self.prefix, 'U')])  
            preact += x_

            i = tensor.nnet.sigmoid(_slice(preact, 0, self.dim_out))
            f = tensor.nnet.sigmoid(_slice(preact, 1, self.dim_out))
            o = tensor.nnet.sigmoid(_slice(preact, 2, self.dim_out))
            c = tensor.tanh(_slice(preact, 3, self.dim_out))

            c = f * c_ + i * c
            c = m_[:, None] * c + (1. - m_)[:, None] * c_
            #c = m_[:, None] * c
            h = o * tensor.tanh(c)
            h = m_[:, None] * h + (1. - m_)[:, None] * h_
            return h, c      
		
        state_below = (tensor.dot(state_below, tparams[_p(self.prefix, 'W')]) + tparams[_p(self.prefix, 'b')])
		
        rval, _ = theano.scan(_step,
							  sequences = [mask, state_below],
							  outputs_info = [tensor.alloc(numpy_floatX(0.), n_samples, self.dim_out),
											  tensor.alloc(numpy_floatX(0.), n_samples, self.dim_out)],
							  name = _p(self.prefix, 'layers'),
							  n_steps = nsteps)
		
        out_val = rval[0]
        return out_val

    def build_rep(self, tparams, state_below, options, mask=None):
        nsteps = state_below.shape[0]  
        dim = tparams[_p(self.prefix, 'U')].shape[0]

        n_samples = state_below.shape[1]
        init_state = tensor.alloc(numpy_floatX(0.), n_samples, dim)  
        init_memory = tensor.alloc(numpy_floatX(0.), n_samples, dim)

        assert mask is not None

        # use the slice to calculate all the different gates
        def _slice(_x, n, dim):
            if _x.ndim == 3:
                return _x[:, :, n * dim:(n + 1) * dim]
            elif _x.ndim == 2:
                return _x[:, n * dim:(n + 1) * dim]
            return _x[n * dim:(n + 1) * dim]

        # one time step of the lstm
        def _step(m_, x_, h_, c_):
            preact = tensor.dot(h_, tparams[_p(self.prefix, 'U')])
            preact += x_

            i = tensor.nnet.sigmoid(_slice(preact, 0, dim))
            f = tensor.nnet.sigmoid(_slice(preact, 1, dim))
            o = tensor.nnet.sigmoid(_slice(preact, 2, dim))
            c = tensor.tanh(_slice(preact, 3, dim))

            c = f * c_ + i * c
            c = m_[:, None] * c + (1. - m_)[:, None] * c_

            h = o * tensor.tanh(c)
            h = m_[:, None] * h + (1. - m_)[:, None] * h_

            return h, c, i, f, o, preact

        state_below = tensor.dot(state_below, tparams[_p(self.prefix, 'W')]) + tparams[_p(self.prefix, 'b')]

        rval, updates = theano.scan(_step,
                                    sequences=[mask, state_below],
                                    outputs_info=[init_state, init_memory, None, None, None, None],
                                    name=_p(self.prefix, 'layers'),
                                    n_steps=nsteps, profile=False)
        return rval  # [n_Step，BatchSize，Emb_Dim]
	
class EMB_layer:
    
    def __init__(self, prefix = "", dim_in = None, dim_out = None):
        self.prefix = prefix
        self.dim_in = dim_in
        self.dim_out = dim_out
    def init_params(self, options, params):
        if self.dim_in == None:
            self.dim_in = options.size_vocab
        if self.dim_out == None:
            self.dim_out = options.dim_emb
        self.dic = options.dic
        self.n_words = options.n_words

        randn = norm_weight(self.dim_in, self.dim_out)
        params[_p(self.prefix, 'Wemb')] = randn.astype(config.floatX)

        if options.file_emb:
            self.load_emb(options.file_emb, params)
        return params
	
    def load_emb(self, textFile, params):   
        print('load emb from ' + textFile)
        filein = open(textFile, 'r', encoding='utf-8')
        emb_dict = {}
        emb_p = re.compile(r" |\t")
        for line in filein:
            array = emb_p.split(line.strip())
            vector = [float(array[i]) for i in range(1, len(array))]
            word = array[0]
            if word in self.dic and self.dic[word]< self.n_words:
                if len(vector)!=300:
                    continue
                else:
                    emb_dict[word] = vector
        filein.close()
        print("find %d words in %s" %(len(emb_dict), textFile))

        count = 0
        for k, v in self.dic.items():
            if k in emb_dict:
                params[_p(self.prefix, 'Wemb')][v] = copy.deepcopy(emb_dict[k])
                count += 1
        print("Summary:\n\ttotal: %d\n\tappear: %d" %(len(self.dic), count))
	
    def build(self, tparams, options):
        #L X batch X win
        x = tensor.matrix(dtype = "int64")
        mask_x = tensor.matrix(dtype = config.floatX)

        y = tensor.matrix(dtype = "int64")
        mask_y = tensor.matrix(dtype = config.floatX)

        z = tensor.vector(dtype = "int64")

        # xr = x[::-1]
        # xr_mask = mask_x[::-1]
        # yr = y[::-1]
        # yr_mask = mask_y[::-1]

        #L X batch X emb
        emb_x = tparams[_p(self.prefix, "Wemb")][x.flatten()].reshape([x.shape[0], x.shape[1], options.dim_emb])
        emb_y = tparams[_p(self.prefix, "Wemb")][y.flatten()].reshape([y.shape[0], y.shape[1], options.dim_emb])

        return x, mask_x, emb_x, y, mask_y, emb_y, z
		
class Concat_layer:
    
    def __init__(self, prefix='concat'):
        self.prefix = prefix

    def build(self, input1, input2, axis=-1):
        self.out = tensor.concatenate([input1, input2], axis)
        return self.out

    def output(self):
        return self.out

def dropout_layer(state_before, use_noise, trng, options):    
    proj = tensor.switch(use_noise,
			      (state_before * trng.binomial(state_before.shape, p=options.dropout_rate, n=1, dtype=state_before.dtype)),
				state_before * options.dropout_rate)
    return proj

# dropout
def dropout_data_layer(state_before, use_noise, trng):
    """
    tensor switch is like an if statement that checks the
    value of the theano shared variable (use_noise), before
    either dropping out the state_before tensor or
    computing the appropriate activation. During training/testing
    use_noise is toggled on and off.
    """
    proj = tensor.switch(
        use_noise,
        state_before * trng.binomial(state_before.shape, p=0.5, n=1,
                                     dtype=state_before.dtype),
        state_before * 0.5)
    return proj

	
def grad_norm(grads):    
    grad_norm = 0.0
    off = 1e-8
    for g in grads:
        grad_norm += (numpy.asarray(g) ** 2).sum()
    return numpy.sqrt(tensor.maximum(grad_norm, off))

class Tbcnn_layer:
    
    def __init__(self, prefix = "", dim_in = None, dim_out = None):
        self.prefix = prefix
        self.dim_in = dim_in
        self.dim_out = dim_out


class TBCNN_layer:
    
    def __init__(self, prefix = "", dim_in = None, dim_out = None):
        self.prefix = prefix
        self.dim_in = dim_in
        self.dim_out = dim_out

    def init_params(self, options, params):
        if self.dim_in == None:
            self.dim_in = options.size_vocab
        if self.dim_out == None:
            self.dim_out = options.dim_emb
        self.dic = options.dic
        self.n_words = options.n_words

        randn = norm_weight(self.dim_in, self.dim_out)
        params[_p(self.prefix, 'Wemb')] = randn.astype(config.floatX)

        if options.file_emb:
            self.load_emb(options.file_emb, params)
        return params

    def load_emb(self, textFile, params):  
        print('load emb from ' + textFile)
        filein = open(textFile, 'r', encoding='utf-8')
        emb_dict = {}
        emb_p = re.compile(r" |\t")
        for line in filein:
            array = emb_p.split(line.strip())
            vector = [float(array[i]) for i in range(1, len(array))]
            word = array[0]
            if word in self.dic and self.dic[word] < self.n_words:
                if len(vector) != 300:
                    continue
                else:
                    emb_dict[word] = vector
        filein.close()
        print("find %d words in %s" % (len(emb_dict), textFile))

        count = 0
        for k, v in self.dic.items():
            if k in emb_dict:
                params[_p(self.prefix, 'Wemb')][v] = copy.deepcopy(emb_dict[k])
                count += 1
        print("Summary:\n\ttotal: %d\n\tappear: %d" % (len(self.dic), count))
