# Supplementary material for: Characterization inference based on joint-optimization of multi-layer semantics and deep fusion matching network
Source: PeerJ Comput Sci. 2022 Apr 12;8:e908. doi: 10.7717/peerj-cs.908 (PMC9044352; doi:10.7717/peerj-cs.908)
Supplement: Supplemental Information 1 [file peerj-cs-08-908-s001.zip › JointOpt/library/optimization.py]

'''
Optimization algorithms
'''
from collections import OrderedDict
import random
import sys
import time

import numpy
import theano
from theano import config
from theano import pp
import theano.tensor as T
from theano.sandbox.rng_mrg import MRG_RandomStreams as RandomStreams

profile = False

def numpy_floatX(data):
    return numpy.asarray(data, dtype=config.floatX)

def sgd(lr, tparams, grads, x, mask, y, cost):
    """ Stochastic Gradient Descent

    :note: A more complicated version of sgd then needed.  This is
        done like that for adadelta and rmsprop.

    """
    # New set of shared variable that will contain the gradient
    # for a mini-batch.
    gshared = [theano.shared(p.get_value() * 0., name='%s_grad' % k)
               for k, p in tparams.items()]
    gsup = [(gs, g) for gs, g in zip(gshared, grads)]

    # Function that computes gradients for a mini-batch, but do not
    # updates the weights.
    f_grad_shared = theano.function([x, mask, y], cost, updates=gsup,
                                    name='sgd_f_grad_shared')

    pup = [(p, p - lr * g) for p, g in zip(tparams.values(), gshared)]

    # Function that updates the weights from the previously computed
    # gradient.
    f_update = theano.function([lr], [], updates=pup,
                               name='sgd_f_update')

    return f_grad_shared, f_update

def sgd_with_f(lr, tparams, grads, x, f, y, cost):
    gshared = [theano.shared(p.get_value() * 0., name='%s_grad' % k)
               for k, p in tparams.items()]
    gsup = [(gs, g) for gs, g in zip(gshared, grads)]

    f_grad_shared = theano.function([x, f, y], cost, updates=gsup,
                                    name='sgd_f_grad_shared')

    pup = [(p, p - lr * g) for p, g in zip(tparams.values(), gshared)]

    f_update = theano.function([lr], [], updates=pup,
                               name='sgd_f_update')

    return f_grad_shared, f_update

#def adam(lr, tparams, grads, inp, cost, beta1=0.9, beta2=0.999, e=1e-8):
def adam(lr, tparams, inp, cost, grads, beta1=0.9, beta2=0.999, e=1e-8):

    gshared = [theano.shared(p.get_value() * numpy.float32(0.), name='%s_grad' % k)
               for k, p in tparams.items()]
    # gshared = [theano.shared(numpy.asarray(p.get_value() * numpy.float32(0.), dtype=theano.config.floatX), name='%s_grad' % k)
    #            for k, p in tparams.items()]
    gsup = [(gs, g) for gs, g in zip(gshared, grads)]

    f_grad_shared = theano.function(inp, cost, updates=gsup,  profile=profile)

    updates = []

    t_prev = theano.shared(numpy.float32(0.))
    t = t_prev + 1.
    lr_t = lr * T.sqrt(1. - beta2**t) / (1. - beta1**t)

    for p, g in zip(tparams.values(), gshared):
        m = theano.shared(p.get_value() * numpy.float32(0.), p.name + '_mean')
        v = theano.shared(p.get_value() * numpy.float32(0.), p.name + '_variance')
        m_t = beta1 * m + (1. - beta1) * g
        v_t = beta2 * v + (1. - beta2) * g**2
        step = lr_t * m_t / (T.sqrt(v_t) + e)
        p_t = p - step
        updates.append((m, m_t))
        updates.append((v, v_t))
        updates.append((p, p_t))
    updates.append((t_prev, t))

    f_update = theano.function([lr], [], updates=updates, on_unused_input='ignore', profile=profile)

    return f_grad_shared, f_update
	
def adadelta(lr, tparams, inp, cost, grads):
    zipped_grads = [theano.shared(p.get_value() * numpy_floatX(0.),
                                  name='%s_grad' % k)
                    for k, p in tparams.items()]
    running_up2 = [theano.shared(p.get_value() * numpy_floatX(0.),
                                 name='%s_rup2' % k)
                   for k, p in tparams.items()]
    running_grads2 = [theano.shared(p.get_value() * numpy_floatX(0.),
                                    name='%s_rgrad2' % k)
                      for k, p in tparams.items()]

    zgup = [(zg, g) for zg, g in zip(zipped_grads, grads)]
    rg2up = [(rg2, 0.95 * rg2 + 0.05 * (g ** 2))
             for rg2, g in zip(running_grads2, grads)]

    f_grad_shared = theano.function(inp, cost, updates=zgup + rg2up,
                                    name='adadelta_f_grad_shared')

    updir = [-T.sqrt(ru2 + 1e-6) / T.sqrt(rg2 + 1e-6) * zg
             for zg, ru2, rg2 in zip(zipped_grads,
                                     running_up2,
                                     running_grads2)]
    ru2up = [(ru2, 0.95 * ru2 + 0.05 * (ud ** 2))
             for ru2, ud in zip(running_up2, updir)]
    param_up = [(p, p + ud) for p, ud in zip(tparams.values(), updir)]

    f_update = theano.function([lr], [], updates=ru2up + param_up,
                               on_unused_input='ignore',
                               name='adadelta_f_update')

    return f_grad_shared, f_update


#def rmsprop(lr, tparams, grads, x, mask, y, cost):
def rmsprop(lr, tparams, grads, x, mask, y, cost):
    zipped_grads = [theano.shared(p.get_value() * numpy_floatX(0.),
                                  name='%s_grad' % k)
                    for k, p in tparams.items()]
    running_grads = [theano.shared(p.get_value() * numpy_floatX(0.),
                                   name='%s_rgrad' % k)
                     for k, p in tparams.items()]
    running_grads2 = [theano.shared(p.get_value() * numpy_floatX(0.),
                                    name='%s_rgrad2' % k)
                      for k, p in tparams.items()]

    zgup = [(zg, g) for zg, g in zip(zipped_grads, grads)]
    rgup = [(rg, 0.95 * rg + 0.05 * g) for rg, g in zip(running_grads, grads)]
    rg2up = [(rg2, 0.95 * rg2 + 0.05 * (g ** 2))
             for rg2, g in zip(running_grads2, grads)]

    f_grad_shared = theano.function([x, mask, y], cost,
                                    updates=zgup + rgup + rg2up,
                                    name='rmsprop_f_grad_shared')

    updir = [theano.shared(p.get_value() * numpy_floatX(0.),
                           name='%s_updir' % k)
             for k, p in tparams.items()]
    updir_new = [(ud, 0.9 * ud - 1e-4 * zg / T.sqrt(rg2 - rg ** 2 + 1e-4))
                 for ud, zg, rg, rg2 in zip(updir, zipped_grads, running_grads,
                                            running_grads2)]
    param_up = [(p, p + udn[1])
                for p, udn in zip(tparams.values(), updir_new)]
    f_update = theano.function([lr], [], updates=updir_new + param_up,
                               on_unused_input='ignore',
                               name='rmsprop_f_update')

    return f_grad_shared, f_update
