# Supplementary material for: Characterization inference based on joint-optimization of multi-layer semantics and deep fusion matching network
Source: PeerJ Comput Sci. 2022 Apr 12;8:e908. doi: 10.7717/peerj-cs.908 (PMC9044352; doi:10.7717/peerj-cs.908)
Supplement: Supplemental Information 1 [file peerj-cs-08-908-s001.zip › JointOpt/scripts/data_iterator.py]

import pickle as pkl
import gzip
import numpy
import random
import math

def fopen(filename, mode='r'):
    if filename.endswith('.zip'):
        return gzip.open(filename, mode,encoding='UTF-8')
    return open(filename, mode, encoding='UTF-8')

class TextIterator:
    """Simple Bitext iterator."""
    def __init__(self, source, target, label,
                 dict,
                 n_words=-1,
                 batch_size=128,
                 shuffle=True):
        self.source = fopen(source)
        self.target = fopen(target)
        self.label = fopen(label)
        with open(dict, 'rb') as f:
            self.dict = pkl.load(f)
        self.batch_size = batch_size
        self.n_words = n_words
        self.shuffle = shuffle
        self.end_of_data = False

        self.source_buffer = []
        self.target_buffer = []
        self.label_buffer = []
        self.k = batch_size * 20

    def __iter__(self):
        return self

    def reset(self):
        self.source.seek(0)
        self.target.seek(0)
        self.label.seek(0)

    def __next__(self):
        if self.end_of_data:
            self.end_of_data = False
            self.reset()
            raise StopIteration

        source = []
        target = []
        label = []

        # fill buffer, if it's empty
        assert len(self.source_buffer) == len(self.target_buffer), 'Buffer size mismatch!'
        assert len(self.source_buffer) == len(self.label_buffer), 'Buffer size mismatch!'

        if len(self.source_buffer) == 0:
            for k_ in range(self.k):
                ss = self.source.readline()
                if ss == "":
                    break
                tt = self.target.readline()
                if tt == "":
                    break
                ll = self.label.readline()
                if ll == "":
                    break

                self.source_buffer.append(ss.strip().split())
                self.target_buffer.append(tt.strip().split())
                self.label_buffer.append(ll.strip())

            if self.shuffle:
                # sort by target buffer
                tlen = numpy.array([len(t) for t in self.target_buffer])
                tidx = tlen.argsort()
                # shuffle mini-batch
                tindex = []
                small_index = list(range(int(math.ceil(len(tidx)*1./self.batch_size))))
                random.shuffle(small_index)
                for i in small_index:
                    if (i+1)*self.batch_size > len(tidx):
                        tindex.extend(tidx[i*self.batch_size:])
                    else:
                        tindex.extend(tidx[i*self.batch_size:(i+1)*self.batch_size])

                tidx = tindex

                _sbuf = [self.source_buffer[i] for i in tidx]
                _tbuf = [self.target_buffer[i] for i in tidx]
                _lbuf = [self.label_buffer[i] for i in tidx]

                self.source_buffer = _sbuf
                self.target_buffer = _tbuf
                self.label_buffer = _lbuf

        if len(self.source_buffer) == 0 or len(self.target_buffer) == 0 or len(self.label_buffer) == 0:
            self.end_of_data = False
            self.reset()
            raise StopIteration

        try:

            # actual work here
            while True:

                # read from source file and map to word index
                try:
                    ss = self.source_buffer.pop(0)
                except IndexError:
                    break

                ss.insert(0, '_BOS_')
                ss.append('_EOS_')
                ss = [self.dict[w] if w in self.dict else 1
                      for w in ss]
                if self.n_words > 0:
                    ss = [w if w < self.n_words else 1 for w in ss]

                # read from source file and map to word index
                tt = self.target_buffer.pop(0)
                tt.insert(0, '_BOS_')
                tt.append('_EOS_')
                tt = [self.dict[w] if w in self.dict else 1
                      for w in tt]
                if self.n_words > 0:
                    tt = [w if w < self.n_words else 1 for w in tt]

                # read label 
                ll = self.label_buffer.pop(0)

                source.append(ss)
                target.append(tt)
                label.append(ll)

                if len(source) >= self.batch_size or \
                        len(target) >= self.batch_size or \
                        len(label) >= self.batch_size:
                    break
        except IOError:
            self.end_of_data = True

        if len(source) <= 0 or len(target) <= 0 or len(label) <= 0:
            self.end_of_data = False
            self.reset()
            raise StopIteration

        return source, target, label
