# Supplementary material for: Characterization inference based on joint-optimization of multi-layer semantics and deep fusion matching network
Source: PeerJ Comput Sci. 2022 Apr 12;8:e908. doi: 10.7717/peerj-cs.908 (PMC9044352; doi:10.7717/peerj-cs.908)
Supplement: Supplemental Information 1 [file peerj-cs-08-908-s001.zip › JointOpt/scripts/main.py]

'''
Enhancing Sentence Embedding with Generalized Pooling
'''
import theano
import theano.tensor as tensor
theano.config.floatX = 'float32'
from theano.sandbox.rng_mrg import MRG_RandomStreams as RandomStreams

import pickle as pkl
import pdb
import numpy
import copy
import matplotlib.pyplot as plt

import os
import warnings
import sys
import time
import pprint
import logging
import datetime

from collections import OrderedDict
from data_iterator import TextIterator

profile = False
logger = logging.getLogger(__name__)

def str2list(s):
    alphabet = " abcdefghijklmnopqrstuvwxyzABCDEFGHIJKLMNOPQRSTUVWXYZ0123456789,;.!?:'\"/\\|_@#$%^&*~`+-=<>()[]{}"
    l = len(s)
    ans = []
    for i in range(0, l):
        a = alphabet.find(s[i])   
        if a >= 0:
            ans.append(a)
        else:
            ans.append(0)
            #print(s[i])
    return ans

# push parameters to Theano shared variables
def zipp(params, tparams):
    for kk, vv in params.items():
        tparams[kk].set_value(vv)


# pull parameters from Theano shared variables
def unzip(zipped):
    new_params = OrderedDict()
    for kk, vv in zipped.items():
        new_params[kk] = vv.get_value()
    return new_params

# get the logging
def print_log(*args,**kwargs):
    print(*args)
    if len(kwargs)>0:
        print(*args, **kwargs)
    return None

# get the list of parameters: Note that tparams must be OrderedDict
def itemlist(tparams):
    return [vv for kk, vv in tparams.items()]


# dropout
def dropout_layer(state_before, use_noise, trng):
    """
    tensor switch is like an if statement that checks the
    value of the theano shared variable (use_noise), before
    either dropping out the state_before tensor or
    computing the appropriate activation. During training/testing
    use_noise is toggled on and off.
    """
    proj = tensor.switch(
        use_noise,
        state_before * trng.binomial(state_before.shape, p=0.5, n=1,
                                     dtype=state_before.dtype),
        state_before * 0.5)
    return proj


    return '%s_%s' % (pp, name)


# initialize Theano shared variables according to the initial parameters
def init_tparams(params, log_file='./logs'):
    tparams = OrderedDict()
    print_log("the initial parameters: ", file=log_file)
    for kk, pp in params.items():
        tparams[kk] = theano.shared(params[kk], name=kk)
        print_log((kk, pp.shape), file=log_file)
    return tparams


# load parameters
def load_params(path, params):
    pp = numpy.load(path)
    for kk, vv in params.items():
        if kk not in pp:
            warnings.warn('%s is not in the archive' % kk)
            continue
        params[kk] = pp[kk]

    return params


"""
Neural network layer definitions.

The life-cycle of each of these layers is as follows
    1) The param_init of the layer is called, which creates
    the weights of the network.
    2) The feedforward is called which builds that part of the Theano graph
    using the weights created in step 1). This automatically links
    these variables to the graph.

Each prefix is used like a key and should be unique
to avoid naming conflicts when building the graph.
"""
# layers: 'name': ('parameter initializer', 'feedforward')
layers = {'ff': ('param_init_fflayer', 'fflayer'),
          'lstm': ('param_init_lstm', 'lstm_layer'),
          }


def get_layer(name):
    fns = layers[name]
    return (eval(fns[0]), eval(fns[1]))


# some utilities
def ortho_weight(ndim):
    """
    Random orthogonal weights

    Used by norm_weights(below), in which case, we
    are ensuring that the rows are orthogonal
    (i.e W = U \Sigma V, U has the same
    # of rows, V has the same # of cols)
    """
    W = numpy.random.randn(ndim, ndim)
    u, s, v = numpy.linalg.svd(W)
    return u.astype('float32')


def norm_weight(nin, nout=None, scale=0.01, ortho=True):
    """
    Random weights drawn from a Gaussian
    """
    if nout is None:
        nout = nin
    if nout == nin and ortho:
        W = ortho_weight(nin)
    else:
        W = scale * numpy.random.randn(nin, nout)
    return W.astype('float32')


# some useful shorthands
def tanh(x):
    return tensor.tanh(x)

def relu(x):
    return tensor.nnet.relu(x)

def linear(x):
    return x


def concatenate(tensor_list, axis=0):
    """
    Alternative implementation of `theano.tensor.concatenate`.
    This function does exactly the same thing, but contrary to Theano's own
    implementation, the gradient is implemented on the GPU.
    Backpropagating through `theano.tensor.concatenate` yields slowdowns
    because the inverse operation (splitting) needs to be done on the CPU.
    This implementation does not have that problem.
    :usage:
        >>> x, y = theano.tensor.matrices('x', 'y')
        >>> c = concatenate([x, y], axis=1)
    :parameters:
        - tensor_list : list
            list of Theano tensor expressions that should be concatenated.
        - axis : int
            the tensors will be joined along this axis.
    :returns:
        - out : tensor
            the concatenated tensor expression.
    """
    concat_size = sum(tt.shape[axis] for tt in tensor_list)

    output_shape = ()
    for k in range(axis):
        output_shape += (tensor_list[0].shape[k],)
    output_shape += (concat_size,)
    for k in range(axis + 1, tensor_list[0].ndim):
        output_shape += (tensor_list[0].shape[k],)

    out = tensor.zeros(output_shape)
    offset = 0
    for tt in tensor_list:
        indices = ()
        for k in range(axis):
            indices += (slice(None),)
        indices += (slice(offset, offset + tt.shape[axis]),)
        for k in range(axis + 1, tensor_list[0].ndim):
            indices += (slice(None),)

        out = tensor.set_subtensor(out[indices], tt)
        offset += tt.shape[axis]

    return out


def prepare_data(seqs_x, seqs_y, labels, worddicts_r, maxlen=None):
    # x: a list of sentences
    lengths_x = [len(s) for s in seqs_x]
    lengths_y = [len(s) for s in seqs_y]

    if maxlen is not None:
        new_seqs_x = []
        new_seqs_y = []
        new_lengths_x = []
        new_lengths_y = []
        new_labels = []
        for l_x, s_x, l_y, s_y, l in zip(lengths_x, seqs_x, lengths_y, seqs_y, labels):
            if l_x < maxlen and l_y < maxlen:
                new_seqs_x.append(s_x)
                new_lengths_x.append(l_x)
                new_seqs_y.append(s_y)
                new_lengths_y.append(l_y)
                new_labels.append(l)
        lengths_x = new_lengths_x
        seqs_x = new_seqs_x
        lengths_y = new_lengths_y
        seqs_y = new_seqs_y
        labels = new_labels

        if len(lengths_x) < 1 or len(lengths_y) < 1:
            return None

    max_char_len_x = 0
    max_char_len_y = 0
    seqs_x_char = []
    l_seqs_x_char = []
    seqs_y_char = []
    l_seqs_y_char = []

    for idx, [s_x, s_y, s_l] in enumerate(zip(seqs_x, seqs_y, labels)):
        temp_seqs_x_char = []
        temp_l_seqs_x_char = []
        temp_seqs_y_char = []
        temp_l_seqs_y_char = []
        for w_x in s_x:
            word = worddicts_r[w_x]
            word_list = str2list(word)
            l_word_list = len(word_list)
            temp_seqs_x_char.append(word_list)
            temp_l_seqs_x_char.append(l_word_list)
            if l_word_list >= max_char_len_x:
                max_char_len_x = l_word_list
        for w_y in s_y:
            word = worddicts_r[w_y]
            word_list = str2list(word)
            l_word_list = len(word_list)
            temp_seqs_y_char.append(word_list)
            temp_l_seqs_y_char.append(l_word_list)
            if l_word_list >= max_char_len_y:
                max_char_len_y = l_word_list

        seqs_x_char.append(temp_seqs_x_char)
        l_seqs_x_char.append(temp_l_seqs_x_char)
        seqs_y_char.append(temp_seqs_y_char)
        l_seqs_y_char.append(temp_l_seqs_y_char)


    n_samples = len(seqs_x)
    maxlen_x = numpy.max(lengths_x)
    maxlen_y = numpy.max(lengths_y)

    x = numpy.zeros((maxlen_x, n_samples)).astype('int64')
    y = numpy.zeros((maxlen_y, n_samples)).astype('int64')
    x_mask = numpy.zeros((maxlen_x, n_samples)).astype('float32')
    y_mask = numpy.zeros((maxlen_y, n_samples)).astype('float32')
    l = numpy.zeros((n_samples,)).astype('int64')
    char_x = numpy.zeros((maxlen_x, n_samples, max_char_len_x)).astype('int64')
    char_x_mask = numpy.zeros((maxlen_x, n_samples, max_char_len_x)).astype('float32')
    char_y = numpy.zeros((maxlen_y, n_samples, max_char_len_y)).astype('int64')
    char_y_mask = numpy.zeros((maxlen_y, n_samples, max_char_len_y)).astype('float32')

    for idx, [s_x, s_y, ll] in enumerate(zip(seqs_x, seqs_y, labels)):
        x[:lengths_x[idx], idx] = s_x
        x_mask[:lengths_x[idx], idx] = 1.

        y[:lengths_y[idx], idx] = s_y
        y_mask[:lengths_y[idx], idx] = 1.

        l[idx] = ll
        for j in range(0, lengths_x[idx]):
            char_x[j, idx, :l_seqs_x_char[idx][j]] = seqs_x_char[idx][j]
            char_x_mask[j, idx, :l_seqs_x_char[idx][j]] = 1.
        for j in range(0, lengths_y[idx]):
            char_y[j, idx, :l_seqs_y_char[idx][j]] = seqs_y_char[idx][j]
            char_y_mask[j, idx, :l_seqs_y_char[idx][j]] = 1.

    return x, x_mask, char_x, char_x_mask, y, y_mask, char_y, char_y_mask, l


# feedforward layer: affine transformation + point-wise nonlinearity
def param_init_fflayer(options, params, prefix='ff', nin=None, nout=None,
                       ortho=True):
    if nin is None:
        nin = options.dim
    if nout is None:
        nout = options.dim
    params[_p(prefix, 'W')] = norm_weight(nin, nout, scale=0.01, ortho=ortho)
    params[_p(prefix, 'b')] = numpy.zeros((nout,)).astype('float32')

    return params


def fflayer(tparams, state_below, options, prefix='rconv',
            activ='lambda x: tensor.tanh(x)', **kwargs):
    return eval(activ)(
        tensor.dot(state_below, tparams[_p(prefix, 'W')]) +
        tparams[_p(prefix, 'b')])

# LSTM layer
def param_init_lstm(options, params, prefix='lstm', nin=None, dim=None):
    if nin is None:
        nin = options.dim
    if dim is None:
        dim = options.dim
    
    # input weights
    W = numpy.concatenate([norm_weight(nin,dim),
                           norm_weight(nin,dim),
                           norm_weight(nin,dim),
                           norm_weight(nin,dim)], axis=1)
    params[_p(prefix,'W')] = W
    # for the previous hidden activation
    U = numpy.concatenate([ortho_weight(dim),
                           ortho_weight(dim),
                           ortho_weight(dim),
                           ortho_weight(dim)], axis=1)
    params[_p(prefix,'U')] = U
    params[_p(prefix,'b')] = numpy.zeros((4 * dim,)).astype('float32')

    return params


def lstm_layer(tparams, state_below, options, prefix='lstm', mask=None, **kwargs):
    nsteps = state_below.shape[0]
    dim = tparams[_p(prefix,'U')].shape[0]

    n_samples = state_below.shape[1]
    init_state = tensor.alloc(0., n_samples, dim)   
    # if we have no mask, we assume all the inputs are valid
    if mask == None:
        mask = tensor.alloc(1., state_below.shape[0], 1)

    # use the slice to calculate all the different gates
    def _slice(_x, n, dim):
        if _x.ndim == 3:
            return _x[:, :, n*dim:(n+1)*dim]
        elif _x.ndim == 2:
            return _x[:, n*dim:(n+1)*dim]
        return _x[n*dim:(n+1)*dim]

    # one time step of the lstm
    def _step(m_, x_, h_, c_):
        preact = tensor.dot(h_, tparams[_p(prefix, 'U')])
        preact += x_

        i = tensor.nnet.sigmoid(_slice(preact, 0, dim))
        f = tensor.nnet.sigmoid(_slice(preact, 1, dim))
        o = tensor.nnet.sigmoid(_slice(preact, 2, dim))
        c = tensor.tanh(_slice(preact, 3, dim))

        c = f * c_ + i * c
        c = m_[:,None] * c + (1. - m_)[:,None] * c_ 

        h = o * tensor.tanh(c)
        h = m_[:,None] * h + (1. - m_)[:,None] * h_

        return h, c, i, f, o, preact

    state_below = tensor.dot(state_below, tparams[_p(prefix, 'W')]) + tparams[_p(prefix, 'b')]

    rval, updates = theano.scan(_step,
                                sequences=[mask, state_below],
                                outputs_info=[init_state, init_memory, None, None, None, None],
                                name=_p(prefix, '_layers'),
                                n_steps=nsteps, profile=False)
    return rval  
# feedforward layer: affine transformation + point-wise nonlinearity
def param_init_multihead_attention(options, params,
                                   num_heads=3,
                                   prefix='multihead_attention', nin=None, nout=None, **kwargs):
    if nin is None:
        nin = options.dim
    if nout is None:
        nout = options.dim
    params[_p(prefix, 'W1')] = norm_weight(nin, nout*num_heads, scale=0.01, ortho=False)
    params[_p(prefix, 'W2')] = norm_weight(nout, nin*num_heads, scale=0.01, ortho=False)
    params[_p(prefix, 'b1')] = numpy.zeros((nout*num_heads,)).astype('float32')
    params[_p(prefix, 'b2')] = numpy.zeros((nin*num_heads,)).astype('float32')

    return params


def multihead_attention(tparams, options, 
                        inputs, mask, num_heads=3,
                        prefix='multihead_attention', **kwargs):

    step = inputs.shape[0]
    batch = inputs.shape[1]
    nout = tparams[_p(prefix, 'W1')].shape[1]//num_heads
    nin = tparams[_p(prefix, 'W1')].shape[0]

    multiatt = relu(tensor.dot(inputs, tparams[_p(prefix, 'W1')]) + tparams[_p(prefix, 'b1')])
    multiatt = multiatt.reshape([step, batch, num_heads, nout])
    multiatt = multiatt.dimshuffle(2,0,1,3)
    multiatt = tensor.batched_tensordot(multiatt, tparams[_p(prefix, 'W2')].reshape([nout, num_heads, nin]).dimshuffle(1,0,2), axes=[3,1])
    multiatt += tparams[_p(prefix, 'b2')].reshape([num_heads, nin])[:,None,None,:]

    multiatt = multiatt.dimshuffle(1,2,3,0)

    multiatt = tensor.exp(multiatt - multiatt.max(0, keepdims=True))

    multiatt = multiatt * mask[:,:,None,None]
    multiatt = multiatt / (multiatt.sum(0, keepdims=True)  + 1e-8)
    print(multiatt)
    outputs = (inputs.dimshuffle(0,1,2,'x') * multiatt).sum(0)

    return outputs, multiatt


# initialize all parameters
def init_params(options, worddicts):
    params = OrderedDict()

    # embedding,Seq2Vec
    params['Wemb'] = norm_weight(options.n_words, options.dim_word)
    # read embedding from GloVe
    if options.embedding:
        with open(options.embedding, 'r', encoding='UTF-8') as f:
            for line in f:
                tmp = line.split()
                word = tmp[0]
                vector = tmp[1:]
                # print(word,len(vector))
                if word in worddicts and worddicts[word] < options.n_words:
                    if len(vector)!= 300:
                        continue
                    else:
                        params['Wemb'][worddicts[word], :] = vector

    #Word2Vec
    params['Charemb'] = norm_weight(options.l_alphabet+1, options.dim_char_emb)
    for char_k_rows in options.char_k_rows:
        w_shp = (options.char_nout, 1, char_k_rows, options.char_k_cols)
        w_bound = numpy.sqrt(3 * char_k_rows * options.char_k_cols)
        params['filter_{}'.format(char_k_rows)] = numpy.random.uniform(low=-1.0 / w_bound, high=1.0 / w_bound, size=w_shp).astype('float32')

    dim_emb = options.dim_word+3*options.char_nout

    # encoder
    for l in range(options.encoder_layers):
        if l == 0:
            params = get_layer('lstm')[0](options, params,
                                                      prefix='encoder_{}'.format(str(l+1)),
                                                      nin=dim_emb,
                                                      dim=options.dim)
            params = get_layer('lstm')[0](options, params,
                                                      prefix='encoder_r_{}'.format(str(l+1)),
                                                      nin=dim_emb,
                                                      dim=options.dim)
        else:
            params = get_layer('lstm')[0](options, params,
                                                      prefix='encoder_{}'.format(str(l+1)),
                                                      nin=options.dim*2+dim_emb,
                                                      dim=options.dim)
            params = get_layer('lstm')[0](options, params,
                                                      prefix='encoder_r_{}'.format(str(l+1)),
                                                      nin=options.dim*2+dim_emb,
                                                      dim=options.dim)

    params = param_init_multihead_attention(options, params,
                                            num_heads=options.num_heads,
                                            prefix='multihead_attention', 
                                            nin=options.dim*2,
                                            nout=options.dim)

    # classifier
    params = get_layer('ff')[0](options, params, prefix='ff_layer_1',
                                nin=options.dim*2*4*options.num_heads, nout=options.dim, ortho=False)
    params = get_layer('ff')[0](options, params, prefix='ff_layer_2',
                                nin=options.dim + options.dim*2*4*options.num_heads, nout=options.dim, ortho=False)
    params = get_layer('ff')[0](options, params, prefix='ff_layer_output',
                                nin=options.dim, nout=3, ortho=False)

    return params


"""
build a training model
"""
def build_model(tparams, options):
    """ Builds the entire computational graph used for training
    """
    opt_ret = dict()

    trng = RandomStreams(1234)
    use_noise = theano.shared(numpy.float32(0.))

    x1 = tensor.matrix('x1', dtype='int64')
    x1_mask = tensor.matrix('x1_mask', dtype='float32')
    x2 = tensor.matrix('x2', dtype='int64')
    x2_mask = tensor.matrix('x2_mask', dtype='float32')
    y = tensor.vector('y', dtype='int64')

    xr1 = x1[::-1]
    xr1_mask = x1_mask[::-1]
    xr2 = x2[::-1]
    xr2_mask = x2_mask[::-1]

    n_timesteps_x1 = x1.shape[0]
    n_timesteps_x2 = x2.shape[0]
    n_samples = x1.shape[1]

    char_x1 = theano.tensor.tensor3('char_x1', dtype='int64')
    char_x1_mask = theano.tensor.tensor3('char_x1_mask', dtype='float32')
    char_x2 = theano.tensor.tensor3('char_x2', dtype='int64')
    char_x2_mask = theano.tensor.tensor3('char_x2_mask', dtype='float32')

    emb_char1 = tparams['Charemb'][char_x1.flatten()].reshape([n_timesteps_x1, n_samples, char_x1.shape[2], options.dim_char_emb])
    emb_char1 = emb_char1 * char_x1_mask[:,:,:,None]
    emb_char_inp1 = emb_char1.reshape([n_timesteps_x1*n_samples, 1, char_x1.shape[2], options.dim_char_emb])

    emb_char1s = []
    for num in options.char_k_rows:
        emb_char1 = tensor.nnet.conv2d(emb_char_inp1, tparams['filter_{}'.format(num)], border_mode='valid')
        emb_char1 = tensor.nnet.nnet.relu(emb_char1)
        emb_char1 = emb_char1.reshape([n_timesteps_x1*n_samples, options.char_nout, emb_char1.shape[2]])
        emb_char1 = emb_char1.max(2)
        emb_char1 = emb_char1.reshape([n_timesteps_x1, n_samples, options.char_nout])
        emb_char1s.append(emb_char1)

    emb_char1 = concatenate(emb_char1s, axis = 2)

    emb_char2 = tparams['Charemb'][char_x2.flatten()].reshape([n_timesteps_x2, n_samples, char_x2.shape[2], options.dim_char_emb])
    emb_char2 = emb_char2 * char_x2_mask[:,:,:,None]
    emb_char_inp2 = emb_char2.reshape([n_timesteps_x2*n_samples, 1, char_x2.shape[2], options.dim_char_emb])

    emb_char2s = []
    for num in options.char_k_rows:
        emb_char2 = tensor.nnet.conv2d(emb_char_inp2, tparams['filter_{}'.format(num)], border_mode='valid')
        emb_char2 = tensor.nnet.nnet.relu(emb_char2)
        emb_char2 = emb_char2.reshape([n_timesteps_x2*n_samples, options.char_nout, emb_char2.shape[2]])
        emb_char2 = emb_char2.max(2)
        emb_char2 = emb_char2.reshape([n_timesteps_x2, n_samples, options.char_nout])
        emb_char2s.append(emb_char2)

    emb_char2 = concatenate(emb_char2s, axis = 2)

    # word embedding
    emb1 = tparams['Wemb'][x1.flatten()].reshape([n_timesteps_x1, n_samples, options.dim_word])
    emb1 = concatenate([emb1, emb_char1], axis = 2)
    if options.use_dropout:
        emb1 = dropout_layer(emb1, use_noise, trng)

    emb2 = tparams['Wemb'][x2.flatten()].reshape([n_timesteps_x2, n_samples, options.dim_word])
    emb2 = concatenate([emb2, emb_char2], axis = 2)
    if options.use_dropout:
        emb2 = dropout_layer(emb2, use_noise, trng)


    for l in range(options.encoder_layers):
        if l == 0:
            ctx1 = emb1
            ctx2 = emb2
        else:
            ctx1 = concatenate([ctx1, emb1], axis=2)
            ctx2 = concatenate([ctx2, emb2], axis=2)

        ctxr1 = ctx1[::-1]
        ctxr2 = ctx2[::-1]
        proj1 = get_layer('lstm')[1](tparams, ctx1, options,
                                                prefix='encoder_{}'.format(str(l+1)),
                                                mask=x1_mask)
        projr1 = get_layer('lstm')[1](tparams, ctxr1, options,
                                                 prefix='encoder_r_{}'.format(str(l+1)),
                                                 mask=xr1_mask)
        proj2 = get_layer('lstm')[1](tparams, ctx2, options,
                                                prefix='encoder_{}'.format(str(l+1)),
                                                mask=x2_mask)
        projr2 = get_layer('lstm')[1](tparams, ctxr2, options,
                                                 prefix='encoder_r_{}'.format(str(l+1)),
                                                 mask=xr2_mask)
        ctx1 = concatenate([proj1[0], projr1[0][::-1]], axis=proj1[0].ndim-1)
        ctx2 = concatenate([proj2[0], projr2[0][::-1]], axis=proj2[0].ndim-1)


    att_1, multiatt_1 = multihead_attention(tparams, options, ctx1, x1_mask, num_heads=options.num_heads)
    att_2, multiatt_2 = multihead_attention(tparams, options, ctx2, x2_mask, num_heads=options.num_heads)

    rep1_origin = att_1
    rep2_origin = att_2

    rep1 = att_1.reshape([att_1.shape[0], att_1.shape[1]*att_1.shape[2]])
    rep2 = att_2.reshape([att_2.shape[0], att_2.shape[1]*att_2.shape[2]])


    opt_ret['rep1'] = rep1
    opt_ret['rep2'] = rep2
    opt_ret['rep1_origin'] = rep1_origin
    opt_ret['rep2_origin'] = rep2_origin
    opt_ret['multiatt_1'] = multiatt_1
    opt_ret['multiatt_2'] = multiatt_2

    return x1, x1_mask,x2, x2_mask, y, opt_ret


"""Note: all the hyperparameters are stored in a dictionary model_options (or options outside train).
   train() then proceeds to do the following:
       1. The params are initialized (or reloaded)
       2. The computations graph is built symbolically using Theano.
       3. A cost is defined, then gradient are obtained automatically with tensor.grad
       4. With some helper functions, gradient descent + periodic saving/printing proceeds
"""
def train_model(
          dim_word         = 100,  # word vector dimensionality
          dim              = 100,  # the number of GRU units
          encoder          = 'lstm', # encoder model
          decoder          = 'lstm', # decoder model 
          encoder_layers   = 3,
          decoder_layers   = 3,
          num_heads        = 6,
          alpha            = 1.75,
          patience         = 10,  # early stopping patience
          max_epochs       = 5000, 
          finish_after     = 10000000, # finish after this many updates
          decay_c          = 0.,  # L2 regularization penalty    decay_w1         = 0.,
          decay_rep        = 0.,
          decay_att        = 0.,
          clip_c           = -1.,  # gradient clipping threshold
          lrate            = 0.01,  # learning rate
          n_words          = 100000,  # vocabulary size
          maxlen           = 100,  # maximum length of the description
          optimizer        = 'adadelta',
          batch_size       = 16,
          valid_batch_size = 16,
          saveto           = 'model.npz',
          dispFreq         = 100,
          validFreq        = 1000,
          saveFreq         = 1000,   # save the parameters after every saveFreq updates
          use_dropout      = False,
          reload_          = False,
          verbose          = False, # print verbose information for debug but slow speed
          datasets         = [],
          valid_datasets   = [],
          test_datasets    = [],
          dictionary       = '',
          embedding        = '', # pretrain embedding file, such as word2vec, GLOVE
          ):

    logging.basicConfig(level=logging.DEBUG, filename='./logs/Logout.log',
                        filemode='w', format="%(asctime)s: %(name)s: %(levelname)s: %(message)s",)
    # Model options
    model_options = locals().copy()   
    model_options['alphabet'] = " abcdefghijklmnopqrstuvwxyzABCDEFGHIJKLMNOPQRSTUVWXYZ0123456789-,;.!?:'\"/\\|_@#$%^&*~`+-=<>()[]{}"
    model_options['l_alphabet'] = len(model_options['alphabet'])
    model_options['dim_char_emb'] = 15
    model_options['char_nout'] = 100
    model_options['char_k_rows'] = [1, 3, 5]
    model_options['char_k_cols'] = model_options['dim_char_emb']

    if not os.path.exists('./snli_logs'):
        os.mkdir('./snli_logs')
    dt = datetime.datetime.now().strftime("%Y_%m_%d_%H_%M_%S")
    log_path = './snli_logs/log.{}'.format(dt)
    log = open(log_path, 'w', encoding='UTF-8')

    # load dictionary and invert them
    with open(dictionary, 'rb') as f:
        worddicts = pkl.load(f)
        l_worddicts=len(worddicts)
    worddicts_r = dict()
    for kk, vv in worddicts.items():
        worddicts_r[vv] = kk

    # reload options
    if reload_ and os.path.exists(saveto):
        print_log('Reload options', file=log)
        with open('%s.pkl' % saveto, 'rb') as f:
            model_options = pkl.load(f)

    logger.debug(pprint.pformat(model_options))

    
    train = TextIterator(datasets[0], datasets[1], datasets[2],
                         dictionary,
                         n_words=n_words,
                         batch_size=batch_size)
    train_valid = TextIterator(datasets[0], datasets[1], datasets[2],
                         dictionary,
                         n_words=n_words,
                         batch_size=valid_batch_size,
                         shuffle=False)
    valid = TextIterator(valid_datasets[0], valid_datasets[1], valid_datasets[2],
                         dictionary,
                         n_words=n_words,
                         batch_size=valid_batch_size,
                         shuffle=False)
    test = TextIterator(test_datasets[0], test_datasets[1], test_datasets[2],
                         dictionary,
                         n_words=n_words,
                         batch_size=valid_batch_size,
                         shuffle=False)

    print_log('without mask_dis, patience =8', file=log)

    print_log('Building model', file=log)
    params = init_params(model_options, worddicts)

    # reload parameters
    if reload_ and os.path.exists(saveto):
        print_log('Reload parameters', file=log)
        params = load_params(saveto, params)

    # numpy arrays -> theano shared variables
    tparams = init_tparams(params, log_file=log)
    print(tparams)

    trng, use_noise, \
        x1, x1_mask, char_x1, char_x1_mask, x2, x2_mask, char_x2, char_x2_mask, y, \
        opt_ret, \
        cost, \
        f_pred, f_prods = \
        build_model(tparams, model_options)
    inps = [x1, x1_mask, char_x1, char_x1_mask, x2, x2_mask, char_x2, char_x2_mask, y]

    # before any regularizer
    print_log('Building f_log_probs...', file=log)
    f_log_probs = theano.function(inps, cost, profile=profile)
    print_log('Done', file=log)

    cost = cost.mean()

    # apply L2 regularization on weights
    if decay_c > 0.:
        decay_c = theano.shared(numpy.float32(decay_c), name='decay_c')
        weight_decay = 0.
        for kk, vv in tparams.items():
            weight_decay += (vv ** 2).sum()
        weight_decay *= decay_c
        cost += weight_decay

    # apply L2 regularization on W1
    if decay_w1 > 0.:
        decay_w1 = theano.shared(numpy.float32(decay_w1), name='decay_w1')
        weight_decay = 0.

        W1_list = split(tparams[_p('multihead_attention', 'W1')].get_value(), model_options['num_heads'])

        for i in range(0,model_options['num_heads']):
            for j in range(i+1,model_options['num_heads']):
                weight_decay += relu(1-((W1_list[i] - W1_list[j]) ** 2).sum())
        weight_decay *= decay_w1
        cost += weight_decay

    if decay_rep > 0.:
        decay_rep = theano.shared(numpy.float32(decay_rep), name='decay_rep')
        weight_decay = 0.

        for i in range(0,model_options['num_heads']):
            for j in range(i+1,model_options['num_heads']):
                weight_decay += relu(1-((opt_ret['rep1_origin'][:,:,i] - opt_ret['rep1_origin'][:,:,j]) ** 2).sum(1).mean())
                weight_decay += relu(1-((opt_ret['rep2_origin'][:,:,i] - opt_ret['rep2_origin'][:,:,j]) ** 2).sum(1).mean())

        weight_decay *= decay_rep
        cost += weight_decay

    if decay_att > 0.:
        decay_att = theano.shared(numpy.float32(decay_att), name='decay_att')
        weight_decay = 0.

        for i in range(0,model_options['num_heads']):
            for j in range(i+1,model_options['num_heads']):
                weight_decay += relu(1-((opt_ret['multiatt_1'][:,:,:,i] - opt_ret['multiatt_1'][:,:,:,j]) ** 2).sum([0,2]).mean())
                weight_decay += relu(1-((opt_ret['multiatt_2'][:,:,:,i] - opt_ret['multiatt_2'][:,:,:,j]) ** 2).sum([0,2]).mean())

        weight_decay *= decay_att
        cost += weight_decay

    # after all regularizers - compile the computational graph for cost
    print_log('Building f_cost...', file=log)
    f_cost = theano.function(inps, cost, profile=profile)
    print_log('Done', file=log)

    updated_params = OrderedDict([(key,value) for (key,value) in tparams.items() if not key.startswith('Wemb')])

    print_log('Computing gradient...', file=log)
    grads = tensor.grad(cost, wrt=itemlist(updated_params))
    print_log('Done',file=log)

    # apply gradient clipping here
    if clip_c > 0.:
        g2 = 0.
        for g in grads:
            g2 += (g**2).sum()
        new_grads = []
        for g in grads:
            new_grads.append(tensor.switch(g2 > (clip_c**2),
                                           g / tensor.sqrt(g2) * clip_c,
                                           g))
        grads = new_grads
        if verbose:
            print_log('Building function of gradient\'s norm', file=log)
            f_norm_g = theano.function(inps, tensor.sqrt(g2))


    # compile the optimizer, the actual computational graph is compiled here
    lr = tensor.scalar(name='lr')
    print_log('Building optimizers...', file=log)
    f_grad_shared, f_update = eval(optimizer)(lr, updated_params, grads, inps, cost)
    print_log('Done', file=log)

    print_log('Optimization', file=log)

    history_errs = []
    # reload history
    if reload_ and os.path.exists(saveto):
        print_log('Reload history error', file=log)
        history_errs = list(numpy.load(saveto)['history_errs'])
    best_p = None
    bad_counter = 0

    if validFreq == -1:
        validFreq = len(train[0])/batch_size
    if saveFreq == -1:
        saveFreq = len(train[0])/batch_size

    uidx = 0
    estop = False
    valid_acc_record = []
    test_acc_record = []
    best_epoch_num = 0
    lr_change_list = []
    wait_counter = 0
    wait_N = 1
    for eidx in range(max_epochs):
        n_samples = 0
        for x1, x2, y in train:
            n_samples += len(x1)
            uidx += 1
            use_noise.set_value(1.)
            x1, x1_mask, char_x1, char_x1_mask, x2, x2_mask, char_x2, char_x2_mask, y= prepare_data(x1, x2, y, worddicts_r, maxlen=maxlen)

            if x1 is None:
                print_log('Minibatch with zero sample under length : %d'%maxlen , file=log)
                uidx -= 1
                continue

            ud_start = time.time()

            # compute cost, grads and copy grads to shared variables
            cost = f_grad_shared(x1, x1_mask, char_x1, char_x1_mask, x2, x2_mask, char_x2, char_x2_mask, y)
            if verbose:
                if clip_c > 0.:
                    norm_g = f_norm_g(x1, x1_mask, char_x1, char_x1_mask, x2, x2_mask, char_x2, char_x2_mask,y)

            # do the update on parameters
            f_update(lrate)
            ud = time.time() - ud_start
            # check for bad numbers, usually we remove non-finite elements
            # and continue training - but not done here
            if numpy.isnan(cost) or numpy.isinf(cost):
                print_log('NaN detected', file=log)
                return None

            # verbose
            if numpy.mod(uidx, dispFreq) == 0:
                logger.debug('Epoch {0} Update {1} Cost {2} UD {3}'.format(eidx, uidx, cost, ud))
                print_log('Epoch {0} Update {1} Cost {2} UD {3}'.format(eidx, uidx, cost, ud), file=log)
                if verbose:
                    if clip_c > 0.:
                        logger.debug('Grad {0}'.format(norm_g))
                        print_log('Grad {0}'.format(norm_g), file=log)

            # save the best model so far
            if numpy.mod(uidx, saveFreq) == 0:
                print_log('Saving...', file=log)
                if best_p is not None:
                    params = best_p
                else:
                    params = unzip(tparams)
                numpy.savez(saveto, history_errs=history_errs, **params)
                pkl.dump(model_options, open('%s.pkl' % saveto, 'wb'))
                print_log('Done', file=log)

            # validate model on validation set and early stop if necessary
            if numpy.mod(uidx, validFreq) == 0:
                use_noise.set_value(0.)
                valid_cost = pred_probs(f_log_probs, prepare_data, model_options, valid, worddicts_r).mean()
                valid_acc = pred_acc(f_pred, prepare_data, model_options, valid, worddicts_r)
                valid_err = 1.0 - valid_acc
                history_errs.append(valid_err)
                test_cost = pred_probs(f_log_probs, prepare_data, model_options, test, worddicts_r).mean()
                test_acc = pred_acc(f_pred, prepare_data, model_options, test, worddicts_r)

                print_log('Valid cost: %f'%valid_cost, file=log)
                print_log('Valid accuracy: %f'%valid_acc, file=log)
                print_log('Test cost: %f'%test_cost, file=log)
                print_log('Test accuracy: %f'%test_acc, file=log)
                print_log('lrate: %f'%lrate, file=log)

                valid_acc_record.append(valid_acc)
                test_acc_record.append(test_acc)

                if uidx == 0 or valid_err <= numpy.array(history_errs).min():
                    best_p = unzip(tparams)
                    best_epoch_num = eidx
                    wait_counter = 0

                if valid_err > numpy.array(history_errs).min():
                    wait_counter += 1
            
                if wait_counter >= wait_N:
                    print_log('wait_counter max, need to half the lr',file=log)
                    bad_counter += 1
                    wait_counter = 0
                    print_log('bad_counter: '+str(bad_counter), file=log)
                    lrate=lrate*0.5
                    lr_change_list.append(eidx)
                    print_log('lrate change to: ' + str(lrate), file=log)
                    zipp(best_p, tparams)

                if bad_counter > patience:
                        print_log('Early Stop!', file=log)
                        estop = True
                        break

                if numpy.isnan(valid_err):
                    pdb.set_trace()

            # finish after this many updates
            if uidx >= finish_after:
                print_log('Finishing after %d iterations!' % uidx, file=log)
                estop = True
                break

        print_log('Seen %d samples' % n_samples, file=log)

        if estop:
            break

    if best_p is not None:
        zipp(best_p, tparams)

    with open('record.csv', 'w') as f:
        f.write(str(best_epoch_num) + '\n')
        f.write(','.join(map(str,lr_change_list)) + '\n')
        f.write(','.join(map(str,valid_acc_record)) + '\n')
        f.write(','.join(map(str,test_acc_record)) + '\n')

    use_noise.set_value(0.)
    print_log('=' * 80, file=log)
    print_log('Final Result', file=log)
    print_log('=' * 80, file=log)
    train_cost = pred_probs(f_log_probs, prepare_data, model_options, train_valid, worddicts_r).mean()
    train_acc = pred_acc(f_pred, prepare_data, model_options, train_valid, worddicts_r)
    print_log('Train cost: %f '%train_cost, file=log)
    print_log('Train accuracy: %f '%train_acc, file=log)
    valid_cost = pred_probs(f_log_probs, prepare_data, model_options, valid, worddicts_r).mean()
    valid_acc = pred_acc(f_pred, prepare_data, model_options, valid, worddicts_r)
    print_log('Valid cost: %f'%valid_cost, file=log)
    print_log('Valid accuracy: %f'%valid_acc, file=log)
    test_cost = pred_probs(f_log_probs, prepare_data, model_options, test, worddicts_r).mean()
    test_acc = pred_acc(f_pred, prepare_data, model_options, test, worddicts_r)
    print_log('Test cost: %f'%test_cost, file=log)
    print_log('Test accuracy: %f'%test_acc, file=log)
    params = copy.copy(best_p)
    numpy.savez(saveto, zipped_params=best_p, history_errs=history_errs, **params)
    print_log('Done', file=log)
    logger.debug('Done')

    return None
