# Supplementary material for: Characterization inference based on joint-optimization of multi-layer semantics and deep fusion matching network
Source: PeerJ Comput Sci. 2022 Apr 12;8:e908. doi: 10.7717/peerj-cs.908 (PMC9044352; doi:10.7717/peerj-cs.908)
Supplement: Supplemental Information 1 [file peerj-cs-08-908-s001.zip › JointOpt/scripts/train.py]

# -*- coding: utf-8 -*
import theano
import os
import sys
import time
import platform
import pickle as pkl
import random
import copy
import argparse
import logging
theano.config.floatX='float32'
import subprocess
import numpy
from theano import config

sys.path.append(".")
# from library import *
from library import util
from build import *

sys.setrecursionlimit(1500)
# config.optimizer='fast_compile'
# config.exception_verbosity='high'

# make prefix-appended name
def _p(pp, name):
	return '%s_%s' % (pp, name)

def display(msg, logger):     
	print(msg)
	logger.info(msg)
	
def train(options):
	if not options.folder:
		options.folder = "workshop"
	if not os.path.exists(options.folder):
		os.mkdir(options.folder)
	
	logging.basicConfig(level = logging.DEBUG,
						format = "%(asctime)s: %(name)s: %(levelname)s: %(message)s",
						filename = os.path.join(options.folder, options.file_log),
						filemode = "w")
	logger = logging.getLogger()

	logger.info("python %s" %(" ".join(sys.argv)))
	
	#################################################################################
	start_time = time.time()
	
	msg = "Loading dicts from %s..." %(options.file_dic)
	display(msg, logger)
	word2idx, label2idx = util.dicfold(options.file_dic)
	
	msg = "Loading data from %s..." %(options.file_train)
	display(msg, logger)
	train_x, train_y, train_z = util.datafold(options.file_train)
	
	msg = "Loading data from %s..." %(options.file_valid)
	display(msg, logger)
	valid_x, valid_y, valid_z = util.datafold(options.file_valid)
	
	msg = "Loading data from %s..." %(options.file_test)
	display(msg, logger)
	test_x, test_y, test_z = util.datafold(options.file_test)
	
	end_time = time.time()
	msg = "Loading data time: %f seconds" %(end_time - start_time)
	display(msg, logger)
	
	options.dic= word2idx
	options.size_vocab = len(word2idx)
	options.num_class = len(label2idx)

	worddicts_r = dict()
	for kk, vv in word2idx.items():
		worddicts_r[vv] = kk

	print()

	
	if options.validFreq == -1:
		options.validFreq = (len(train_x) + options.batch_size - 1) / options.batch_size
	
	if options.saveFreq == -1:
		options.saveFreq = (len(train_x) + options.batch_size - 1) / options.batch_size
	
	msg = "\n#inst in train: %d\n"	\
		  "#inst in dev %d\n"		\
		  "#inst in test %d\n"		\
		  "#vocab: %d\n"			\
		  "#label: %d" %(len(train_x), len(valid_x), len(test_x), options.size_vocab, options.num_class)
	display(msg, logger)
	
	#################################################################################
	start_time = time.time()
	msg = 'Building model...'
	display(msg, logger)
	
	numpy.random.seed(options.seed)
	random.seed(options.seed)

	params, updated_params,tparams, use_noise, x, mask_x,char_x1, char_x1_mask, y, mask_y, char_x2, char_x2_mask, z, pred_prob, pred, log_cost, cost, grad_norm, grads, opt_ret = build_model(options)

	lr = tensor.scalar(dtype=theano.config.floatX)
	
	f_grad_shared, f_update, f_log_cost, f_grad_norm, f_pred_prob, f_pred = build_optimizer(lr, updated_params, x, y,  mask_x, mask_y, char_x1, char_x2,char_x1_mask, char_x2_mask, z, pred_prob, pred, log_cost, cost, grad_norm, grads, options)
	
	end_time = time.time()
	msg = "#Params: %d, Building time: %f seconds" %(util.get_model_size(params), end_time - start_time)
	display(msg, logger)
	
	#################################################################################
	msg = 'Optimization...'
	display(msg, logger)
	
	kf_test = list(util.get_minibatches_idx(len(test_x), options.batch_size))
	kf_valid = list(util.get_minibatches_idx(len(valid_x), options.batch_size))
	beta_train = list(util.get_minibatches_idx(len(train_x), options.batch_size))
	
	estop = False
	history_errs = []
	valid_acc_record = []
	test_acc_record = []
	best_p = None
	
	bad_counter = 0
	wait_counter = 0
	wait_N = 1
	lr_change_list = []
	
	n_updates = 0
	best_epoch_num = 0
	
	start_time = time.time()
	
	for e in range(options.nepochs):
		kf_train = list(util.get_minibatches_idx(len(train_x), options.batch_size, shuffle = True))
		
		n_samples = 0
		
		for _, train_index in kf_train:
			n_updates += 1
			n_samples += len(train_index)
			
			use_noise.set_value(1.)
			
			x = [train_x[t] for t in train_index]
			y = [train_y[t] for t in train_index]
			z = [train_z[t] for t in train_index]
			
			x_, mask_x_ ,char_x_, char_x_mask_= util.prepare_data(x,worddicts_r,maxlen = options.maxlen)
			y_, mask_y_ ,char_y_, char_y_mask_= util.prepare_data(y,worddicts_r,maxlen = options.maxlen)
			z_ = numpy.array(z)
			
			if x_ is None:
				msg = "Minibatch with zero sample under length %d" %(options.maxlen)
				display(msg, logger)
				n_updates -= 1
				continue
			
			disp_start = time.time()

			# compute cost, grads and copy grads to shared variables
			cost = f_grad_shared(x_, y_, mask_x_, mask_y_,  char_x_, char_y_, char_x_mask_,char_y_mask_, z_)

			# do the update on parameters
			f_update(options.lr)
			
			disp_end = time.time()
			
			if numpy.isnan(cost) or numpy.isinf(cost):
				msg = "NaN detected"
				display(msg, logger)
			
			if numpy.mod(n_updates, options.dispFreq) == 0:
				msg = "Epoch: %d, Update: %d, Cost: %f, Grad: %f, Time: %.2f sec" %(e, n_updates, cost, f_grad_norm(x_, y_, mask_x_, mask_y_,char_x_, char_y_,  char_x_mask_,char_y_mask_, z_), (disp_end-disp_start))
				display(msg, logger)
				
			if numpy.mod(n_updates, options.saveFreq) == 0:
				msg = "Saving..."
				display(msg, logger)
				if best_p is not None:
					params = best_p
				else:
					params = unzip(tparams)
				
				numpy.savez(os.path.join(options.folder, options.saveto), **params)
				pkl.dump(options, open('%s.pkl' %os.path.join(options.folder, options.saveto), 'wb'))
				msg = "Done"
				display(msg, logger)
				
			if numpy.mod(n_updates, options.validFreq) == 0:
				use_noise.set_value(0.)

				cost_train = util.pred_probs(f_log_cost, util.prepare_data, worddicts_r, (train_x, train_y, train_z),kf_valid, options)
				acc_train = util.pred_acc(f_pred, os.path.join(options.folder, "current_valid_score"), util.prepare_data,worddicts_r, (train_x, train_y, train_z), kf_valid, options)

				cost_val = util.pred_probs(f_log_cost, util.prepare_data, worddicts_r,(valid_x, valid_y, valid_z), kf_valid, options)
				acc_val = util.pred_acc(f_pred, os.path.join(options.folder, "current_valid_score"), util.prepare_data,worddicts_r, (valid_x, valid_y, valid_z), kf_valid, options)
				err_val = 1.0 - acc_val
				history_errs.append(err_val)
				cost_tst = util.pred_probs(f_log_cost, util.prepare_data, worddicts_r,(test_x, test_y, test_z), kf_test, options)
				acc_tst = util.pred_acc(f_pred, os.path.join(options.folder, "current_test_score"), util.prepare_data, worddicts_r,(test_x, test_y, test_z), kf_test, options)
				
				msg = "\nTrain cost: %f\n"	\
					  "Train accuracy %f\n" \
					  "\nValid cost: %f\n" \
					  "Valid accuracy %f\n" \
					  "Test cost: %f\n"		\
					  "Test accuracy: %f\n" 	\
					  "lrate: %.10f" %(cost_train, acc_train, cost_val, acc_val, cost_tst, acc_tst, options.lr)
				display(msg, logger)
				
				valid_acc_record.append(acc_val)
				test_acc_record.append(acc_tst)
				
				if best_p == None or err_val <= numpy.array(history_errs).min():
					best_p = unzip(tparams)
					best_epoch_num = e
					wait_counter = 0
					
				if err_val > numpy.array(history_errs).min():
					wait_counter += 1
					
				if wait_counter >= wait_N:
					msg = "wait_counter max, need to half the lr"
					display(msg, logger)
					bad_counter += 1
					wait_counter = 0
					msg = "bad_counter: %d" %bad_counter
					display(msg, logger)
					options.lr *= 0.5
					lr_change_list.append(e)
					msg = "lrate change to: %.10f" %(options.lr)
					display(msg, logger)
					zipp(best_p, tparams)
				
				if bad_counter > options.patience:
					estop = True
					break
		
		msg = "Seen %d samples" %n_samples
		display(msg, logger)
		
		if estop:
			msg = "Early Stop!"
			display(msg, logger)
			break
	
	end_time = time.time()
	msg = "Optimizing time: %f seconds" %(end_time - start_time)
	display(msg, logger)
			
	with open(os.path.join(options.folder, 'record.csv'), 'w') as f:
		f.write(str(best_epoch_num) + '\n')
		f.write(','.join(map(str,lr_change_list)) + '\n')
		f.write(','.join(map(str,valid_acc_record)) + '\n')
		f.write(','.join(map(str,test_acc_record)) + '\n')
	
	if best_p is not None:
		zipp(best_p, tparams)
	
	use_noise.set_value(0.)
	
	msg = "\n" + "=" * 80 + "\nFinal Result\n" + "=" * 80
	display(msg, logger)
	
	cost_tra = util.pred_probs(f_log_cost, util.prepare_data, worddicts_r,(train_x, train_y, train_z), beta_train, options)
	acc_tra = util.pred_acc(f_pred, os.path.join(options.folder, "train_score"), util.prepare_data, worddicts_r,(train_x, train_y, train_z), beta_train, options)
	cost_val = util.pred_probs(f_log_cost, util.prepare_data,worddicts_r, (valid_x, valid_y, valid_z), kf_valid, options)
	acc_val = util.pred_acc(f_pred, os.path.join(options.folder, "valid_score"), util.prepare_data,worddicts_r, (valid_x, valid_y, valid_z), kf_valid, options)
	cost_tst = util.pred_probs(f_log_cost, util.prepare_data,worddicts_r, (test_x, test_y, test_z), kf_test, options)
	acc_tst = util.pred_acc(f_pred, os.path.join(options.folder, "test_score"), util.prepare_data,worddicts_r, (test_x, test_y, test_z), kf_test, options)
	msg = "\nTrain cost: %f\n"		\
		  "Train accuracy: %f\n"	\
		  "Valid cost: %f\n"		\
		  "Valid accuracy: %f\n"	\
		  "Test cost: %f\n"			\
		  "Test accuracy: %f\n" 	\
		  "best epoch: %d" %(cost_tra, acc_tra, cost_val, acc_val, cost_tst, acc_tst, best_epoch_num)
	display(msg, logger)
	if best_p is not None:
		params = best_p
	else:
		params = unzip(tparams)
	numpy.savez(os.path.join(options.folder, options.saveto), **params)
	pkl.dump(options, open('%s.pkl' %os.path.join(options.folder, options.saveto), 'wb'))
	msg = "Finished"
	display(msg, logger)
	
def main(argv):
	parser = argparse.ArgumentParser()
	parser.add_argument("--folder", help = "the dir of model", default = "")
	parser.add_argument("--file_dic", help = "the file of vocabulary", default = "./data/workshop/snli_1.0_dic.pkl")
	parser.add_argument("--file_train", help = "the file of training data", default = "./data/workshop/snli_1.0_train.pkl")
	parser.add_argument("--file_valid", help = "the file of valid data", default = "./data/workshop/snli_1.0_dev.pkl")
	parser.add_argument("--file_test", help = "the file of testing data", default = "./data/workshop/snli_1.0_test.pkl")
	parser.add_argument("--f_x1_train", help="the file of x1 training data", default="./mr_phrase/construct_nn/Paraphrase/preprocessed/train_nets_x1_paraphrase_TBCNN_pair")
	parser.add_argument("--f_x2_train", help="the file of x2 trainingg data",default="./mr_phrase/construct_nn/Paraphrase/preprocessed/train_nets_x2_paraphrase_TBCNN_pair")
	parser.add_argument("--f_x1_valid", help="the file of  x1 valid data",default="./mr_phrase/construct_nn/Paraphrase/preprocessed/CV_nets_x1_paraphrase_TBCNN_pair")
	parser.add_argument("--f_x2_valid", help="the file of  x2 valid data",default="./mr_phrase/construct_nn/Paraphrase/preprocessed/CV_nets_x2_paraphrase_TBCNN_pair")
	parser.add_argument("--f_x1_test", help="the file of  x1 valid data",default="./mr_phrase/construct_nn/Paraphrase/preprocessed/test_nets_x1_paraphrase_TBCNN_pair")
	parser.add_argument("--f_x2_test", help="the file of  x2 valid data",default="./mr_phrase/construct_nn/Paraphrase/preprocessed/test_nets_x2_paraphrase_TBCNN_pair")
	parser.add_argument("--file_emb", help = "the file of embedding", default = "./data/glove/glove.840B.300d.txt")
	parser.add_argument("--file_log", help = "the log file", default = "train.log")
	parser.add_argument("--reload_model", help = "the pretrained model", default = "")
	parser.add_argument("--saveto", help = "the file to save the parameter", default = "model")
	parser.add_argument("--dic", help = "word2idx", default = None, type = object)
	
	parser.add_argument("--size_vocab", help = "the size of vocabulary", default = 10000, type = int)
	
	parser.add_argument("--dim_emb", help = "the dimension of the word embedding", default = 300, type = int)
	parser.add_argument("--dim_lstm_input_0", help = "the dimension of the LSTM hidden layer", default = 300, type = int)
	parser.add_argument("--dim_mlp_1", help = "the dimension of the MLP layer", default = 300, type = int)
	parser.add_argument("--dim_lstm_input_1", help = "the dimension of the LSTM hidden layer", default = 300, type = int)
	parser.add_argument("--dim_mlp_2", help = "the dimension of the MLP layer", default = 300, type = int)
	parser.add_argument("--dim_mlp_3", help="the dimension of the MLP layer", default=600, type=int)
	parser.add_argument("--dim_dense", help = "the dimension of the MLP layer", default = 300, type = int)
	parser.add_argument("--num_class", help = "the dimension of the MLP layer", default = 3, type = int)
	parser.add_argument("--encoder_layers", help="encoder_layers", default=3, type=int)
	parser.add_argument("--decoder_layers", help="decoder_layers", default=3, type=int)
	parser.add_argument("--num_heads", help="num_heads", default=2, type=int)
	parser.add_argument("--alpha", help="alpha", default=1.5, type=int)
	parser.add_argument("--dim_word", help="dim_word", default=300, type=int)
	parser.add_argument("--dim", help="dim", default=300, type=int)
	parser.add_argument("--use_dropout", help="use_dropout", default=True, type=int)

	parser.add_argument("--num_block", help = "the num of blocks", default = 3, type = int)
	
	parser.add_argument("--optimizer", help = "optimization algorithm", default = "adam")
	parser.add_argument("--batch_size", help = "batch size", default = 32, type = int)
	parser.add_argument("--maxlen", help = "max length of sentence", default = 100, type = int)
	parser.add_argument("--seed", help = "the seed of random", default = 345, type = int)
	parser.add_argument("--dispFreq", help = "the frequence of display", default = 100, type = int)
	parser.add_argument("--validFreq", help = "the frequence of valid", default = int(549367/32+1), type = int)
	parser.add_argument("--saveFreq", help = "the frequence of saving", default = int(549367/32+1), type = int)
	parser.add_argument("--nepochs", help = "the max epoch", default = 100, type = int)
	parser.add_argument("--lr", help = "the initial learning rate", default = 0.0002, type = float)
	parser.add_argument("--dropout_rate", help = "keep rate", default = 0.8, type = float)
	parser.add_argument("--patience", help = "used to early stop", default = 7, type = int)
	parser.add_argument("--n_words", help="the number of the dic", default=100139, type=int)
	parser.add_argument("--decay", help = "the flag to indicate whether to decay the learning rate", action = "store_false", default = True)
	parser.add_argument("--decay_c", help = "decay rate", default = 0., type = float)
	parser.add_argument("--decay_w1", help="decay_w1 rate", default=1e-2, type=float)
	parser.add_argument("--decay_rep", help="decay_rep rate", default=0., type=float)
	parser.add_argument("--decay_att", help="decay_w1 rate", default=1e-2, type=float)
	parser.add_argument("--clip_c", help = "grad clip", default = 10., type = float)
	parser.add_argument("--debug", help = "mode flag", action = "store_false", default = True)
	parser.add_argument("--alphabet", help="alphabet", default=" abcdefghijklmnopqrstuvwxyzABCDEFGHIJKLMNOPQRSTUVWXYZ0123456789-,;.!?:'\"/\\|_@#$%^&*~`+-=<>()[]{}")
	parser.add_argument("--l_alphabet", help="l_alphabet", default=96, type = int)
	parser.add_argument("--dim_char_emb", help="dim_char_emb", default=15, type=int)
	parser.add_argument("--char_nout", help="char_nout", default=100, type=int)
	parser.add_argument("--char_k_rows", help="char_k_rows", default=None)
	parser.add_argument("--char_k_cols", help="char_k_cols", default=15,type=int)


	options = parser.parse_args(argv)
	train(options)
	
if "__main__" == __name__:
	main(sys.argv[1:])
